# Supplementary material for: Metal-non-tolerant ecotypes of ectomycorrhizal fungi can protect plants from cadmium pollution
Source: Front Plant Sci. 2023 Dec 6;14:1301791. doi: 10.3389/fpls.2023.1301791 (PMC10731278; doi:10.3389/fpls.2023.1301791)
Supplement: Supplementary file 5 [file Table_1.xls]

## Sheet: Sheet1
Supplemental Table 1. Host and geographic information of different strains of Cenococcum.geophilum.
Isolate	Host tree species	Isolate location
ChCg57	Picea wilsonii	Qinghai Province, China
ChCg77	Picea glehnii	Xinjiang Province, China
JaCg32	Pinus thunbergii	Miyasaki, Japan
JaCg41	Pinus thunbergii	Numazu Senbonhama, Japan
JaCg45	Pinus thunbergii	Numazu Senbonhama, Japan
JaCg49	Pinus thunbergii	Numazu Senbonhama, Japan
JaCg57	Quercus myrsinifolia	Tokyo, Japan
JaCg144	Pinus thunbergii	Tokyo, Japan
JaCg151	Picea glehnii	Hokkaido, Japan
JaCg205	Salix reinii	Mount Fuji, Japan
