# Supplementary material for: Metal-non-tolerant ecotypes of ectomycorrhizal fungi can protect plants from cadmium pollution
Source: Front Plant Sci. 2023 Dec 6;14:1301791. doi: 10.3389/fpls.2023.1301791 (PMC10731278; doi:10.3389/fpls.2023.1301791)
Supplement: Supplementary file 6 [file Table_2.xls]

## Sheet: Sheet1
Supplemental Table 2. Sequences of primers used for RT-qPCR analysis in this paper.
Primer	Sequence(5'-3')
Glyceraldehyde 3-Phosphatase(GAPDH)	F:GGATTTGGTCGTATTGGGAGG
	R:TTTGGCATCAATGAAAGGGTC
BMK_Unigene_234602	F:GCAGTCCATTTTTATCCGAGACG
	R:GGGAACACCATGATCAACTACCT
BMK_Unigene_017822	F:CRCTCCACGCCCATTAACATTTC
	R:GCGAATACACCGTGAAATAGACG
BMK_Unigene_232614	F:GGATAAGTTCAGGGTTGTTGCAC
	R:GCACATCCTACAATGCCTGTTAC
BMK_Unigene_007177	F:AGTAATGGCAGGGGAATTAGTGG
	R:CGACCCAAATACGCATCACTTAC
BMK_Unigene_086418	F:GAAATTCAGGCAGCGGATAGAAC
	R:CGTCRCAACRCACGACAATCATG
BMK_Unigene_169147	F:GGTTGAAGACAAAGTCATTGGGG
	R:AGAGCCRCAGAGTCRCAGTTAGT
BMK_Unigene_173019	F:GAAGTGGGCATTTACGATGACAG
	R:CRCTGGTGTGAAGTTCATGAGGA
BMK_Unigene_085590	F:CTGCAATAAGAGCGAGGACATTG
	R:TGCCTGGAAAGTATCTGGATCTG
BMK_Unigene_170229	F:CAAGGAAAAGTTTGGGTCAGAGC
	R:TCACCRCCATCAAGTCRCCAATG
BMK_Unigene_237884	F:AACAGAGGAGCAGCAAGTTAGAG
	R:TCAATATCRCCCCATTCRCTGCC
BMK_Unigene_160407	F:GGTGGGGTTCTACAAACAGACTT
	R:CTGCCRCCTTCRCTGCTTGATTT
