# Supplementary material for: Metal-non-tolerant ecotypes of ectomycorrhizal fungi can protect plants from cadmium pollution
Source: Front Plant Sci. 2023 Dec 6;14:1301791. doi: 10.3389/fpls.2023.1301791 (PMC10731278; doi:10.3389/fpls.2023.1301791)
Supplement: Supplementary file 7 [file Table_3.xls]

## Sheet: Sheet1
Supplemental Table 3. Cd resistance coefficient of inoculated (JaCg144, JaCg151, JaCg32 and JaCg205) P. massoniana plants under Cd stress.
code	FW	DW	Pn	Gs	Ci	Tr	TRL	RS	RV	RD	NRT	Chl	Chl a	Chl b	SOD	CAT	POD	Pro	MDAG	MDAUG
JaCg144	0.825	0.895	0.47	0.793	1.519	0.778	0.922	1.01	0.871	0.828	1.008	0.999	1.012	0.974	0.796	0.938	0.98	1.036	1.104	0.753
JaCg151	0.821	0.92	0.449	0.621	1.421	0.66	0.79	0.781	0.931	0.741	0.669	0.821	0.786	0.911	0.787	0.864	0.947	1.037	0.874	0.928
JaCg205	0.665	0.777	0.602	0.833	1.161	0.816	0.721	0.754	0.671	0.92	0.732	0.709	0.566	1.022	0.791	0.964	0.957	1.059	3.074	1.894
JaCg32	0.675	0.768	0.116	0.128	1.112	0.171	0.812	0.767	0.728	0.81	0.741	0.91	0.886	0.942	0.895	0.97	0.975	1.155	2.535	0.616
Note: FW, fresh weight; DW, dry weight; Pn, net photosynthetic rate; Gs, stomatal conductivity; Ci, intercellular CO2 concentration; Tr, transpiration rate；TRL, total root length; RS, root surface; RV, root volume; RD, average root diameter;
NRT, total root tips number; Chl, chlorophyll content; Chl a, chlorophyll a content; Chl b, chlorophyll b content; SOD, superoxide dismutase content; CAT, catalase content; POD, peroxidase content; Pro, proline content; MDA, malondialdehyde content.
