# Supplementary material for: Metal-non-tolerant ecotypes of ectomycorrhizal fungi can protect plants from cadmium pollution
Source: Front Plant Sci. 2023 Dec 6;14:1301791. doi: 10.3389/fpls.2023.1301791 (PMC10731278; doi:10.3389/fpls.2023.1301791)
Supplement: Supplementary file 8 [file Table_4.xls]

## Sheet: Sheet1
Supplemental Table 4. Loading matrix and Contribution of comprehensive indicator.
Indicator	Principle pone
	I	II	III
Eigen value	8.65	6.022	4.329
Contribution rate %	45.525	31.694	22.782
Accumulative contribution rate %	45.525	77.218	100
fresh weight (FW)	0.994	0.082	-0.066
dry weight (DW)	0.982	-0.049	-0.185
net photosynthetic rate (Pn)	0.331	-0.901	0.281
tomatal conductivity (GS)	0.461	-0.782	0.42
intercellular CO2 concentration (Ci)	0.988	-0.01	0.152
transpiration rate (Tr)	0.491	-0.792	0.363
total root length (TRL)	0.637	0.625	0.452
root surface (RS)	0.683	0.271	0.678
root volume (RV)	0.935	0.16	-0.316
average root diameter (RD)	-0.57	-0.471	0.674
root tips number (NRT)	0.444	0.288	0.848
chlorophyll content (Chl)	0.47	0.811	0.348
chlorophyll a content (Chla）	0.521	0.818	0.243
chlorophyll b content (Chlb)	-0.416	-0.523	0.744
superoxide dismutase content (SOD)	-0.611	0.784	-0.109
catalase content (CAT)	-0.747	0.187	0.638
peroxidase content (POD)	-0.063	0.709	0.702
free proline content (Pro)	-0.752	0.645	-0.138
malondialdehyde content (MDA)	0.85	0.021	-0.527
