# Supplementary material for: Metal-non-tolerant ecotypes of ectomycorrhizal fungi can protect plants from cadmium pollution
Source: Front Plant Sci. 2023 Dec 6;14:1301791. doi: 10.3389/fpls.2023.1301791 (PMC10731278; doi:10.3389/fpls.2023.1301791)
Supplement: Supplementary file 9 [file Table_5.xls]

## Sheet: Sheet1
Supplemental Table 5. List of transcriptome data quality.
SampleID	Clean Reads	Mapped Reads	Mapped Ratio	Base Number	GC Content	Q30
J144CK-1	19113172	13196043	0.6904	5712216982	0.4771	0.9353
J144CK-2	20747124	14205442	0.6847	6205293944	0.4838	0.9351
J144CK-3	20472311	14059375	0.6868	6121062882	0.4781	0.9317
J144Cd-1	20422372	14210501	0.6958	6109915188	0.4658	0.9491
J144Cd-2	20033616	14024150	0.7	5993246804	0.4694	0.9513
J144Cd-3	20941838	14616727	0.698	6263945200	0.4692	0.9502
J151CK-1	23146844	16026327	0.69	6922586426	0.4657	0.9559
J151CK-2	22617428	15559886	0.0069	6762374810	0.4682	0.9578
J151CK-3	19720127	13778980	0.007	5900723180	0.4654	0.9561
J151Cd-1	19349337	13346796	0.69	5788172370	0.4586	0.9474
J151Cd-2	20069719	14228528	0.71	6005258972	0.4568	0.9421
J151Cd-3	19806403	13792713	0.7	5923375390	0.4572	0.9453
J32CK-1	23654165	15764260	0.67	7076086916	0.4676	0.9453
J32CK-2	27834413	19167412	0.69	8327641666	0.4586	0.9465
J32CK-3	25065564	16837894	0.67	7497046262	0.4587	0.9378
J32Cd-1	21111390	14767261	0.7	6316629158	0.4544	0.9374
J32Cd-2	24192612	16622675	0.69	7236917336	0.4549	0.9315
J32Cd-3	22660767	15709091	0.69	6779310502	0.4549	0.9328
J205CK-1	23196223	16054823	0.6921	6939540450	0.4708	0.9459
J205CK-2	19314018	13565637	0.7024	5779413216	0.4583	0.9456
J205CK-3	23396631	16872634	0.7212	6989909560	0.4594	0.9504
J205Cd-1	19704608	13663551	0.6934	5889884274	0.4559	0.949
J205Cd-2	22214556	15045257	0.6773	6645207686	0.4557	0.9445
J205Cd-3	24157156	16324701	0.6758	7224393910	0.4551	0.9467
