# Supplementary material for: Metal-non-tolerant ecotypes of ectomycorrhizal fungi can protect plants from cadmium pollution
Source: Front Plant Sci. 2023 Dec 6;14:1301791. doi: 10.3389/fpls.2023.1301791 (PMC10731278; doi:10.3389/fpls.2023.1301791)
Supplement: Supplementary file 10 [file Table_6.xls]

## Sheet: Sheet1
Supplemental Table 6. Unigene length distribution statistics.
Length Range	Transcript	Unigene
200-300	219,400(28.87%)	0(0%)
300-500	128,679(16.93%)	777(1.34%)
500-1000	143,459(18.88%)	21,941(37.76%)
1000-2000	152,851(20.11%)	21,777(37.48%)
＞2000	115,526(15.20%)	13,611(23.42%)
Total Number	759917	58106
Total Length	784114190	90183750
N50 Length	1837	1882
Mean Length	1031.84	1552.06
